# Supplementary material for: The Combined Effects of High-Intensity Interval Exercise Training and Dietary Supplementation on Reduction of Body Fat in Adults with Overweight and Obesity: A Systematic Review
Source: Nutrients. 2024 Jan 25;16(3):355. doi: 10.3390/nu16030355 (PMC10857230; doi:10.3390/nu16030355)
Supplement: Supplementary file 1 [file nutrients-16-00355-s001.zip]

Archive with 1 entries (1 files):
- nutrients-2800273-supplementary.pdf
